# Supplementary material for: Dietary modulation of intestinal integrity and functionality in weaned piglets using short-chain fructooligosaccharides, essential oils and sodium humate
Source: Front Vet Sci. 2026 Mar 4;13:1771820. doi: 10.3389/fvets.2026.1771820 (PMC12995654; doi:10.3389/fvets.2026.1771820)
Supplement: Supplementary file 1 [file Table_1.XLSX]

## Sheet: Quality report
Sample	RawPE	Combined	Qualified	Nochime	Base(nt)	Avglen(nt)	GC	Q20	Q30
scFOSs-EOLo0a	202076	200908	196307	164700	68153857	413.81	53.54%	98.30%	94.51%
scFOSs-EOLo0b	152108	151244	147474	132780	54640446	411.51	53.70%	98.26%	94.42%
scFOSs0a	204125	203032	198361	165893	69264045	417.52	53.65%	98.23%	94.35%
scFOSs0b	205297	204013	199236	163306	67920790	415.91	53.56%	98.30%	94.53%
EOs-SH0a	202915	201667	197062	169400	70219425	414.52	53.73%	98.23%	94.37%
EOs-SH0b	204924	203743	198856	171084	71649774	418.80	53.59%	98.29%	94.51%
CT0a	206104	204894	200295	168630	69997886	415.10	53.66%	98.12%	93.96%
CT0b	205275	203899	199070	169502	70814941	417.78	53.34%	98.25%	94.40%
scFOSs-EOLo0c	203095	201968	197743	168221	70405749	418.53	53.46%	98.23%	94.33%
scFOSs-EOLo0d	203958	202662	197489	165220	68693567	415.77	53.71%	98.22%	94.28%
CT0c	205466	204318	199474	175905	73988637	420.62	52.75%	98.16%	94.14%
CT0d	204802	203728	199298	177704	74247236	417.81	52.89%	98.32%	94.59%
EOs-SH0c	202565	201330	196350	175025	72986651	417.01	53.53%	98.10%	94.02%
EOs-SH0d	274424	272492	266213	217965	91172599	418.29	53.14%	98.07%	93.92%
scFOSsc	137655	136976	133913	124535	51983277	417.42	53.84%	98.30%	94.53%
scFOSs0d	169751	168751	164863	149488	62665237	419.20	54.04%	98.13%	94.00%
scFOSs-EOLo4a	205414	204060	199260	155355	65008765	418.45	53.21%	98.23%	94.38%
scFOSs-EOLo4b	140686	139913	137099	106873	44349478	414.97	53.08%	98.31%	94.54%
scFOSs4a	202431	201084	196657	157250	65552258	416.87	53.26%	98.26%	94.35%
scFOSs4b	203003	201651	196734	157353	64844559	412.10	53.51%	98.20%	94.18%
EOs-SH4a	202562	201118	196595	178834	74566286	416.96	53.71%	98.29%	94.46%
EOs-SH4b	204295	202975	198301	161243	67257062	417.12	53.18%	98.26%	94.38%
CT4a	159494	158645	155318	133304	55651454	417.48	53.60%	98.30%	94.52%
CT4b	287299	284840	277773	210040	87299266	415.63	54.16%	98.23%	94.31%
scFOSs-EOLo4c	205060	203654	199020	173542	71971812	414.72	53.76%	98.29%	94.47%
scFOSs-EOLo4d	203821	202352	197622	153260	63830487	416.48	53.77%	98.27%	94.47%
CT4c	176555	175314	170872	138103	57954724	419.65	53.53%	98.25%	94.38%
CT4d	202184	200830	196647	150247	62554714	416.35	53.15%	98.40%	94.77%
EOs-SH4c	206617	205376	200939	157057	65443040	416.68	52.66%	98.11%	94.01%
EOs-SH4d	280172	278105	271996	226298	94106704	415.85	53.38%	98.37%	94.70%
scFOSs4c	205111	204022	199960	179954	75455889	419.31	53.47%	98.26%	94.48%
scFOSs4d	168606	167626	163979	139304	58510938	420.02	53.30%	98.31%	94.56%
scFOSs-EOLo8a	159305	158258	154702	130553	54214918	415.27	53.43%	98.25%	94.38%
scFOSs-EOLo8b	103524	102979	100925	76942	31965927	415.45	53.10%	98.37%	94.70%
scFOSs8a	205807	204267	199021	168814	70348285	416.72	52.57%	98.13%	94.13%
scFOSs8b	202423	201176	196615	151774	63035219	415.32	53.37%	98.15%	94.13%
EOs-SH8a	204776	203581	199250	152264	62758271	412.17	53.47%	98.34%	94.65%
EOs-SH8b	137935	136907	133510	124937	51266604	410.34	52.39%	98.10%	93.94%
CT8a	202131	201031	196780	157085	65599284	417.60	53.16%	98.27%	94.49%
CT8b	205005	203653	198616	167955	70006293	416.82	53.02%	98.03%	93.91%
scFOSs-EOLo8c	203232	202031	197660	172962	71566137	413.77	53.78%	98.33%	94.61%
scFOSs-EOLo8d	160298	159262	155437	120002	49731214	414.42	53.83%	98.28%	94.48%
CT8c	202505	201206	196610	159763	66228100	414.54	52.72%	98.23%	94.31%
CT8d	206088	204713	199421	163859	68550660	418.35	52.48%	97.94%	93.52%
EOs-SH8c	202962	201745	197459	166556	69234488	415.68	53.36%	98.41%	94.80%
EOs-SH8d	192726	191701	187595	156948	65694247	418.57	52.89%	98.32%	94.59%
scFOSs8c	205498	204423	200276	175854	73469368	417.79	52.77%	98.41%	94.74%
scFOSs8d	202736	201708	197845	177027	74041373	418.25	52.70%	98.40%	94.69%
scFOSs-EOLo15a	202099	201063	196847	171458	71104528	414.71	53.08%	98.31%	94.55%
scFOSs-EOLo15b	204476	203406	199665	169798	70879901	417.44	52.60%	98.34%	94.40%
scFOSs15a	205312	204250	200104	176992	73639936	416.06	52.79%	98.35%	94.57%
scFOSs15b	213130	212191	208433	170717	71170255	416.89	52.43%	98.44%	94.78%
EOs-SH15a	205319	204197	199687	156337	65088918	416.34	52.52%	98.33%	94.45%
EOs-SH15b	203839	202802	198819	179212	73931478	412.54	53.16%	98.27%	94.39%
CT15a	206039	205080	201437	178365	74017530	414.98	52.55%	98.38%	94.72%
CT15b	206057	204985	200810	180536	75388468	417.58	52.38%	98.20%	94.23%
scFOSs-EOLo15c	303971	302637	296721	251283	104089578	414.23	52.65%	98.40%	94.60%
scFOSs-EOLo15d	123443	122928	120598	113706	47810285	420.47	52.79%	98.32%	94.53%
CT15c	216880	215899	212126	171960	70861790	412.08	53.46%	98.35%	94.60%
CT15d	195993	195123	191598	161464	66667983	412.90	52.78%	98.43%	94.76%
EOs-SH15c	131550	131009	128802	106909	44355925	414.89	52.98%	98.38%	94.67%
EOs-SH15d	205433	204328	200111	177406	73632869	415.05	53.07%	98.32%	94.45%
scFOSs15c	202521	201449	197369	172825	71407217	413.18	53.11%	98.37%	94.54%
scFOSs15d	204367	203369	199566	177856	73745266	414.63	53.10%	98.34%	94.55%
scFOSs-EOLo22a	211101	209877	205553	174271	72561993	416.37	53.63%	98.20%	94.26%
scFOSs-EOLo22b	204100	203194	199545	177589	73806442	415.60	53.63%	98.38%	94.70%
scFOSs22a	100509	99958	97861	81713	34293411	419.68	52.75%	98.18%	94.14%
scFOSs22b	217654	216560	211823	197518	82868166	419.55	52.58%	98.32%	94.44%
EOs-SH22a	203958	202833	198508	170614	71796689	420.81	52.94%	98.21%	94.27%
EOs-SH22b	134534	133836	130984	114254	47983368	419.97	52.84%	98.30%	94.48%
CT22a	202733	201809	198168	163400	68128614	416.94	53.19%	98.44%	94.80%
CT22b	123781	123183	120768	107275	44662178	416.33	53.04%	98.21%	94.24%
scFOSs-EOLo22c	272769	271581	266575	236845	98415644	415.53	53.21%	98.52%	94.99%
scFOSs-EOLo22d	206205	205337	201824	185616	77279919	416.34	52.97%	98.41%	94.80%
CT22c	287213	285934	280563	236260	98321299	416.16	53.35%	98.46%	94.83%
CT22d	136095	135423	132599	119000	49680260	417.48	52.98%	98.24%	94.32%
EOs-SH22c	138156	137583	135330	115496	48367024	418.78	52.79%	98.41%	94.77%
EOs-SH22d	205371	204115	199575	175801	73945831	420.62	52.64%	98.20%	94.25%
scFOSs22c	202122	201168	197137	157902	66006943	418.02	53.14%	98.28%	94.41%
scFOSs22d	205353	204312	200341	160908	67274502	418.09	52.81%	98.36%	94.67%
scFOSs-EOLo39a	267186	265723	259753	247076	102301212	414.05	53.04%	98.21%	94.13%
scFOSs-EOLo39b	202221	201050	196607	158998	67037952	421.63	53.11%	98.13%	94.10%
scFOSs39a	204761	203722	199272	178159	75164696	421.90	52.85%	98.13%	94.06%
scFOSs39b	205081	204093	200300	176493	73426697	416.03	54.08%	98.31%	94.56%
EOs-SH39a	171520	170577	166618	141646	59632321	421.00	53.55%	98.20%	94.21%
EOs-SH39b	206672	205421	201089	174694	73009640	417.93	53.33%	98.19%	94.19%
CT39a	203470	202072	196902	166681	70332774	421.96	53.06%	97.82%	93.19%
CT39b	203341	202297	198011	172441	72780847	422.06	53.06%	98.32%	94.54%
scFOSs-EOLo39c	210584	209574	205717	181645	75636154	416.40	53.16%	98.39%	94.75%
scFOSs-EOLo39d	203574	202584	198911	172734	72182998	417.89	53.31%	98.36%	94.64%
CT39c	206692	205547	201153	165919	69242780	417.33	54.18%	98.26%	94.41%
CT39d	277625	276288	270471	228839	95530784	417.46	53.76%	98.32%	94.47%
EOs-SH39c	205347	204399	200671	184418	77746732	421.58	53.04%	98.26%	94.41%
EOs-SH39d	202690	201789	198028	172055	72270043	420.04	52.97%	98.36%	94.61%
scFOSs39c	184916	183942	179945	157621	66228785	420.18	53.28%	98.24%	94.30%
scFOSs39d	268160	267003	261698	228446	95355083	417.41	53.11%	98.43%	94.74%
